# Supplementary material for: Exploratory Analysis of Factors Affecting 30-Day, 90-Day, and 1-Year Readmission After Surgical Treatment of Primary Spinal Infection in Adults
Source: J Clin Med. 2026 Feb 19;15(4):1600. doi: 10.3390/jcm15041600 (PMC12942489; doi:10.3390/jcm15041600)
Supplement: Supplementary file 1 [file jcm-15-01600-s001.zip]

Archive with 1 entries (1 files):
- jcm-4105047-supplementary.pdf
